# Supplementary material for: Efficacy of technology-based interventions in psychosis: a systematic review and network meta-analysis
Source: Psychol Med. 2022 Dec 6;53(13):6304–15. doi: 10.1017/S0033291722003610 (PMC10520607; doi:10.1017/S0033291722003610)
Supplement: Supplementary file 1 [file S0033291722003610sup.zip]

Archive with 2 entries (2 files):
- S0033291722003610sup001.doc
- S0033291722003610sup002.doc
